# Supplementary material for: Evaluating the socio-demographic, economic and clinical (SDEC) factors on health related quality of life (HRQoL) of hypertensive patients using EQ-5D-5L scoring algorithm
Source: PLoS One. 2022 Jun 30;17(6):e0270587. doi: 10.1371/journal.pone.0270587 (PMC9246217; doi:10.1371/journal.pone.0270587)
Supplement: S1 File — (XLSX) [file pone.0270587.s001.xlsx]

## Sheet: Sheet1
Patient ID	BP (mm Hg)	BLOOD PRESSURE	Gender	Age	Weight	BMI in values	Marital Status	Education	Occupation Status	Duration of HTN(years)	Smoking	Alcohol Use	family_members (numbers)	Reduction in Salt and Oil Consumption	Reduction in Beverages Consumption	Increased Water consumption	Regular Exercise	Diabates	Renal Problem	Respiratory Problem	Visual Problem	Cardiac Problem	dizziness	Type of Treatment	Mobility_EQ5D	Self Care_EQ5D	Usual Activities_EQ5D	Pain/Discomfort_EQ5D	Anxiety/Depression	Health States	Health Utilities	EQ VAS
10264	1	128	2	65	69	45.28	3	2	1	12	2		8	1	2	1	2	1	1	1	1	1	2	1	1	3	3	1	1	13311	0.78	70
10004	1	130	2	48	113	74.15	3	3	1	5	2		7	1	2	1	2	1	1	1	1	1	1	1	1	1	1	3	3	11133	0.73	75
10005	1	130	2	67	75	49.21	3	3	1	12	2		8	1	1	1	1	1	2	2	1	1	2	1	1	3	3	1	1	13311	0.78	70
10083	2	150	2	48	75	23.6	2	3	1	3	1		5	1	2	1	1	1	1	1	2	1	1	2	1	2	1	2	1	12121	0.74	50
10108	2	150	2	59	3	21.8	1	3	1	2	1		10	1	1	1	1	1	2	2	1	1	2	2	2	2	2	1	3	22213	0.68	55
10109	2	150	2	69	68	22.5	3	2	1	3	1		7	1	1	1	1	1	1	1	2	1	1	2	2	2	3	2	1	22321	0.64	45
10133	2	150	2	59	75	28.9	3	1	1	1	1		7	1	1	2	1	1	2	2	1	1	1	2	2	1	2	3	1	21231	0.71	70
10350	1	120	2	64	69	45.28	3	3	1	13	2		7	1	1	1	2	1	1	1	1	1	2	1	1	3	1	1	3	13113	0.74	40
10137	2	150	2	52	79	29.7	3	3	1	5	1		5	1	1	2	1	1	1	1	2	1	1	2	2	2	1	2	2	22122	0.62	65
10163	2	150	2	49	3	29.6	2	1	1	6	1		5	1	2	1	1	1	2	2	2	1	2	2	4	2	1	1	3	42113	0.66	75
10167	2	150	2	47	82	30	3	3	1	13	2		6	1	2	2	1	1	1	1	1	1	1	2	1	1	2	2	2	11222	0.74	45
10182	2	150	2	36	56	29.9	3	2	1	8	2		7	1	1	1	2	1	1	1	2	1	1	2	2	2	1	2	2	22122	0.62	65
10188	2	150	2	51	71	30.2	3	3	1	5	2		6	1	1	1	1	1	1	1	2	1	1	2	2	2	2	2	2	22222	0.59	80
10011	1	130	2	66	73	47.9	3	3	1	7	2		7	1	1	1	1	1	1	1	2	1	1	1	1	1	3	3	1	11331	0.76	50
10016	1	130	2	31	95	62.34	3	4	1	11	2		7	1	1	1	1	1	1	1	2	1	1	1	1	3	3	3	1	13331	0.66	80
10017	1	130	2	48	75	49.21	2	3	1	3	2		9	1	1	1	2	1	2	2	2	1	2	1	3	1	3	1	1	31311	0.81	80
10023	1	130	2	59	79	51.84	3	3	1	11	2		4	1	2	2	1	1	1	1	1	1	1	1	1	1	3	3	3	11333	0.69	70
10099	1	130	2	59	3	39.37	1	1	1	13	2		11	1	1	1	1	1	1	1	1	1	1	1	1	1	3	3	1	11331	0.76	70
10119	1	130	2	47	82	53.81	3	3	1	13	2		9	1	1	2	2	1	1	1	1	1	2	1	3	3	3	1	1	33311	0.71	70
10120	1	130	2	31	82	53.81	3	4	1	3	2		8	1	1	2	2	1	1	1	2	2	1	1	3	1	3	3	2	31332	0.64	65
10125	1	130	2	59	75	49.21	1	1	1	1	2		10	1	1	1	1	1	1	1	2	2	2	1	3	1	3	1	1	31311	0.81	70
10138	1	130	2	47	82	53.81	3	3	1	13	2		6	1	1	1	2	1	1	1	2	2	1	1	1	3	3	3	3	13333	0.59	65
10140	1	130	2	31	82	53.81	3	4	1	3	2		14	1	2	1	2	1	2	2	1	2	1	1	1	1	3	4	3	11343	0.48	60
10156	1	130	2	59	75	49.21	3	1	1	2	2		7	1	1	1	1	1	1	1	2	2	2	1	1	3	3	1	1	13311	0.78	50
10180	1	130	2	48	65	42.65	3	4	1	13	2		9	1	2	1	1	1	1	1	2	2	2	1	3	1	3	1	2	31312	0.76	55
10207	1	130	2	54	79	51.84	3	2	1	12	2		6	1	1	1	1	1	1	1	1	2	1	1	1	1	3	3	1	11331	0.76	60
10220	1	130	2	37	68	44.62	2	2	1	3	2		8	1	2	1	1	1	1	1	2	2	1	1	1	1	1	3	3	11133	0.73	50
10221	1	130	2	53	66	43.31	3	1	1	6	2		10	1	1	1	1	1	1	1	2	2	2	1	1	3	3	1	1	13311	0.78	70
10222	1	130	2	49	79	51.84	3	3	1	7	2		10	1	1	1	2	1	2	2	1	2	2	1	1	3	3	1	1	13311	0.78	70
10227	1	130	2	56	75	49.21	3	1	1	5	2		7	1	2	1	1	1	1	1	1	2	1	1	1	3	1	3	3	13133	0.62	70
10235	1	130	2	59	65	42.65	3	2	1	5	2		10	1	2	1	2	1	1	1	2	2	2	1	1	3	3	1	1	13311	0.78	50
10236	1	130	2	51	71	46.59	3	3	1	5	2		4	1	1	1	1	1	1	1	1	2	2	1	1	1	1	1	3	11113	0.85	75
10246	1	130	2	55	3	42.65	3	4	1	13	2		7	1	1	1	2	1	2	2	1	2	1	1	1	1	3	3	3	11333	0.69	75
10252	1	130	2	52	89	58.4	3	3	1	3	2		5	1	1	1	1	1	2	2	1	2	1	1	3	1	3	3	1	31331	0.69	70
10331	1	130	2	54	79	51.84	3	3	1	11	2		5	1	1	1	1	1	1	1	2	2	2	1	3	3	1	1	1	33111	0.75	65
10333	1	130	2	59	65	42.65	3	1	1	13	2		4	1	1	1	1	1	1	1	2	2	1	1	1	1	3	3	1	11331	0.76	75
10339	1	130	2	59	78	51.18	3	3	1	3	2		9	1	1	1	1	1	1	1	2	2	1	1	1	3	4	3	4	13434	0.31	60
10095	1	135	2	52	89	58.4	3	3	1	3	2		6	1	1	1	1	1	1	1	2	2	1	1	1	1	3	4	3	11343	0.48	50
10126	1	135	2	54	79	51.84	3	3	1	11	2		4	1	1	1	1	2	1	1	1	2	2	2	2	3	3	1	1	23311	0.72	75
10234	1	135	2	36	56	36.75	3	2	1	8	2		9	1	1	1	1	2	2	2	1	2	2	2	1	3	3	1	2	13312	0.72	70
10159	1	136	2	56	75	49.21	3	1	1	5	2		9	1	1	1	1	2	1	1	2	2	1	2	3	1	4	3	1	31431	0.58	70
10169	1	137	2	51	71	46.59	3	3	1	5	2		12	1	1	1	1	2	1	1	2	2	1	2	4	3	3	3	3	43333	0.48	65
10277	1	137	2	55	3	43.31	3	4	1	13	2		12	1	1	1	2	2	1	1	1	2	1	2	4	3	3	3	3	43333	0.48	50
10065	1	140	2	64	68	44.62	3	4	1	5	2		6	1	1	1	1	2	1	1	1	2	1	2	4	3	3	3	3	43333	0.48	70
10087	1	140	2	54	79	51.84	3	3	1	11	2		6	1	1	1	1	2	1	1	1	2	1	2	1	1	1	3	1	11131	0.8	80
10088	1	140	2	76	54	35.43	3	3	1	13	2		8	1	1	1	2	2	1	1	2	2	1	2	3	1	1	4	4	31144	0.28	50
10094	1	140	2	56	69	45.28	3	3	1	10	2		6	1	1	2	1	2	1	1	2	2	2	2	3	2	3	1	1	32311	0.73	50
10098	1	140	2	39	79	51.84	3	4	1	6	2		6	1	1	1	1	2	1	1	1	2	1	2	1	1	1	3	1	11131	0.8	60
10122	1	140	2	58	98	64.3	3	3	1	8	2		9	1	1	1	1	2	1	1	1	2	1	2	1	1	1	3	3	11133	0.73	55
10129	1	140	2	72	69	45.28	3	1	1	11	2		4	1	1	1	1	2	1	1	2	2	2	2	1	1	3	1	4	11314	0.6	50
10134	1	140	2	54	79	51.84	3	2	1	8	2		6	1	2	1	2	2	1	1	2	2	1	2	1	1	3	2	1	11321	0.79	40
10135	1	140	2	57	68	44.62	3	2	1	9	2		9	1	1	1	2	2	1	1	2	2	2	2	1	1	3	1	1	11311	0.88	40
10139	1	140	2	49	3	45.93	2	2	1	6	2		7	1	1	1	1	2	1	1	1	2	1	2	1	1	1	3	1	11131	0.8	50
10151	1	140	2	42	69	45.28	3	1	1	9	2		5	1	1	1	1	2	1	1	2	2	1	2	1	3	3	3	3	13333	0.59	75
10155	1	140	2	76	54	35.43	3	3	1	13	2		16	1	1	1	2	2	1	1	1	2	1	2	1	1	3	3	3	11333	0.69	55
10173	1	140	2	56	69	45.28	3	3	1	10	2		5	1	1	2	1	2	1	1	2	2	1	2	4	3	3	3	3	43333	0.48	50
10178	1	140	2	39	79	51.84	3	4	1	6	2		3	1	1	1	2	2	1	1	1	2	1	2	3	1	3	3	3	31333	0.62	70
10179	1	140	2	58	98	64.3	3	3	1	8	2		6	1	1	1	2	2	1	1	2	2	1	2	1	1	3	3	3	11333	0.69	65
10195	1	140	2	54	79	51.84	3	2	1	2	2		7	1	1	1	2	2	1	1	1	2	1	2	1	1	1	3	3	11133	0.73	65
10196	1	140	2	49	3	45.93	2	2	1	6	2		5	1	2	1	1	2	1	1	1	2	1	2	3	1	1	4	4	31144	0.28	65
10197	1	140	2	42	69	45.28	3	1	1	9	2		6	1	1	1	1	2	1	1	2	2	2	2	3	3	3	1	1	33311	0.71	65
10200	1	140	2	56	69	45.28	3	3	1	10	2		7	1	2	2	1	2	1	1	2	2	1	2	3	3	1	3	1	33131	0.62	60
10206	1	140	2	39	79	51.84	3	4	1	6	2		6	1	1	1	1	2	1	1	1	2	1	2	1	1	1	3	1	11131	0.8	65
10210	1	140	2	58	98	64.3	3	3	1	8	2		9	1	2	1	1	2	1	1	1	2	1	2	3	3	3	4	1	33341	0.38	70
10215	1	140	2	65	3	42.65	3	3	1	5	2		9	2	1	1	1	2	1	1	1	2	1	2	1	3	3	3	3	13333	0.59	65
10229	1	140	2	76	66	43.31	3	2	1	7	2		9	1	1	1	1	2	1	1	2	2	1	2	3	1	3	3	1	31331	0.69	70
10239	1	140	2	38	79	51.84	3	4	1	9	2		4	1	1	1	1	2	1	1	2	2	1	2	1	1	3	3	3	11333	0.69	75
10242	1	140	2	56	88	57.74	3	1	1	13	2		2	1	1	1	1	2	1	1	2	2	2	2	1	1	3	1	1	11311	0.88	75
10263	1	140	2	48	75	49.21	3	4	1	3	2		3	1	1	1	1	2	1	1	1	2	1	2	1	1	3	3	3	11333	0.69	70
10272	1	140	2	62	95	62.34	3	2	1	8	2		7	1	1	1	1	2	1	1	2	2	1	2	1	1	3	3	3	11333	0.69	70
10280	1	140	2	59	3	43.31	3	3	1	7	2		7	1	1	1	2	2	1	1	1	2	1	2	3	3	3	3	3	33333	0.52	70
10281	1	140	2	62	95	62.34	3	2	1	13	2		5	2	1	1	1	2	1	1	2	2	1	2	4	3	3	3	3	43333	0.48	55
10282	1	140	2	56	88	57.74	3	3	1	13	2		6	2	2	1	1	2	1	1	1	2	1	2	3	3	3	3	3	33333	0.52	50
10302	1	140	2	48	75	49.21	3	2	1	3	2		7	2	1	1	1	2	1	1	2	2	2	2	3	3	1	1	3	33113	0.68	60
10303	1	140	2	48	3	45.93	3	3	1	3	2		7	1	1	1	2	2	2	2	2	2	1	2	1	1	1	3	1	11131	0.8	70
10305	1	140	2	51	69	45.28	3	3	1	13	2		6	2	1	1	1	2	1	1	2	2	2	2	1	3	3	1	1	13311	0.78	65
10308	1	140	2	49	79	51.84	3	3	1	7	2		7	2	1	1	2	2	1	1	1	2	2	2	3	3	3	1	1	33311	0.71	60
10323	1	140	2	54	3	52.49	3	1	1	3	2		9	2	2	2	1	2	1	1	1	2	1	2	1	3	3	3	3	13333	0.59	45
10337	1	140	2	64	68	44.62	3	4	1	5	2		8	2	1	1	1	2	2	2	2	2	1	2	2	1	3	4	3	21343	0.42	65
10344	1	140	2	31	82	53.81	3	4	1	3	2		7	2	1	1	1	2	1	1	1	2	1	2	3	3	3	4	1	33341	0.38	45
10097	1	145	2	64	69	45.28	3	1	1	13	2		6	2	1	1	1	2	1	1	2	2	2	2	3	3	3	1	1	33311	0.71	50
10170	1	145	2	59	65	42.65	3	2	1	5	2		7	2	2	1	2	2	1	1	2	2	1	2	3	3	1	3	4	33134	0.34	65
10172	1	145	2	65	69	45.28	3	2	1	12	2		7	2	1	1	1	2	1	1	1	2	1	2	3	3	3	3	3	33333	0.52	55
10203	1	145	2	51	71	46.59	3	3	1	5	2		4	2	1	1	2	2	2	2	1	2	1	2	1	1	3	4	3	11343	0.48	60
10278	1	145	2	76	54	35.43	3	3	1	13	2		7	1	1	1	1	2	2	2	1	2	1	2	3	3	1	3	4	33134	0.34	70
10311	1	145	2	53	65	42.65	2	2	1	7	2		4	1	1	1		2			1	2	1	2	1	1	3	4	3	11343	0.48	80
10010	1	100	1	48	63	41.34	3	1	1	13	2		7	1	1	1	1	2	1	1	1	2	1	2	3	3	3	3	1	33331	0.59	75
10012	1	110	1	39	89	58.4	3	3	1	8	2		7	1	1	1	2	2	1	1	2	2	2	2	3	1	3	1	1	31311	0.81	80
10014	1	110	1	65	55	36.09	3	1	1	10	2		9	1	1	1	2	2	1	1	1	2	1	2	1	1	1	3	3	11133	0.73	80
10015	1	110	1	47	52	34.12	3	2	1	8	2		8	1	1	1	1	2	1	1	1	2	1	2	1	1	1	3	3	11133	0.73	65
10002	1	120	1	65	69	45.28	3	1	1	3	2		7	1	1	1	1	2	1	1	1	2	2	2	1	3	1	1	1	13111	0.82	70
10003	1	120	1	65	3	39.37	3	1	1	8	2		7	1	1	1	1	2	1	1	2	2	1	2	3	3	3	3	1	33331	0.59	50
10006	1	120	1	61	65	42.65	3	2	1	10	2		5	1	1	1	2	2	1	1	1	2	2	2	1	3	3	1	1	13311	0.78	65
10018	1	120	1	49	62	40.68	3	1	1	9	2		9	1	1	1	2	2	1	1	1	2	2	2	1	3	3	1	1	13311	0.78	70
10019	1	120	1	49	75	49.21	3	3	1	13	2		7	1	1	1	1	2	1	1	2	2	2	2	1	3	3	1	1	13311	0.78	80
10020	1	120	1	45	69	45.28	3	1	1	8	2		6	1	1	1	1	2	1	1	2	2	2	2	1	1	1	1	3	11113	0.85	75
10021	1	120	1	67	48	31.5	1	1	1	10	2		6	1	1	2	2	2	1	1	1	2	2	2	1	1	3	1	4	11314	0.6	70
10022	1	120	1	61	65	42.65	3	2	1	13	2		7	1	1	1	2	2	1	1	1	2	2	2	3	1	1	1	3	31113	0.78	70
10024	1	120	1	49	62	40.68	3	1	1	3	2		8	1	1	1	2	2	1	1	2	2	1	2	3	1	3	3	3	31333	0.62	90
10025	1	120	1	49	75	49.21	3	3	1	8	2		5	1	1	1	1	2	1	1	2	2	2	2	3	2	3	1	1	32311	0.73	80
10026	1	120	1	45	69	45.28	3	1	1	10	2		10	1	1	1	1	2	1	1	1	2	2	2	1	1	3	1	1	11311	0.88	70
10027	1	120	1	48	63	41.34	3	1	1	12	2		5	1	1	1	1	2	1	1	1	2	2	2	1	1	3	1	1	11311	0.88	75
10028	1	120	1	39	89	58.4	3	3	1	3	2		4	1	2	2	2	2	1	1	2	2	1	2	3	1	1	2	1	31121	0.75	55
10029	1	120	1	65	55	36.09	3	1	1	3	2		15	2	1	1	1	2	1	1	1	2	1	2	3	3	1	3	3	33133	0.55	55
10030	1	120	1	67	48	31.5	1	1	1	3	2		8	1	1	2	1	2	1	1	2	2	1	2	1	2	3	3	3	12333	0.6	50
10031	1	120	1	45	75	49.21	3	1	1	6	2		5	1	1	1	1	2	1	1	2	2	1	2	1	1	1	3	1	11131	0.8	70
10032	1	120	1	45	75	49.21	3	1	1	10	2		7	1	1	1	2	2	1	1	1	2	1	2	1	1	3	4	3	11343	0.48	65
10033	1	120	1	45	75	49.21	3	1	1	8	2		7	1	1	1	2	2	1	1	2	2	1	2	1	3	1	4	3	13143	0.41	70
10034	1	120	1	47	52	34.12	3	2	1	5	2		5	1	1	1	1	2	1	1	2	2	1	2	3	1	1	4	4	31144	0.28	80
10035	1	120	1	65	69	45.28	3	1	1	12	2		2	1	2	1	2	2	1	1	1	2	1	2	1	1	1	3	1	11131	0.8	50
10036	1	120	1	65	3	43.31	3	1	1	10	2		5	1	1	1	2	2	1	1	2	2	1	2	3	1	3	3	1	31331	0.69	80
10037	1	120	1	45	54	35.43	3	1	1	10	2		6	2	1	2	1	2	1	1	2	2	1	2	3	3	3	2	1	33321	0.61	65
10039	1	120	1	47	85	55.77	3	3	1	6	2		7	1	2	1	1	2	1	1	1	2	1	2	1	1	3	3	3	11333	0.69	65
10040	1	120	1	41	76	49.87	3	3	1	6	2		5	1	1	2	2	2	1	1	1	2	1	2	1	1	1	3	3	11133	0.73	65
10041	1	120	1	45	79	51.84	3	3	1	6	2		6	1	2	1	2	2	1	1	1	2	1	2	3	1	3	3	3	31333	0.62	50
10007	1	130	1	79	62	40.68	3	1	1	6	2		8	1	1	1	1	2	1	1	1	2	1	2	1	3	3	3	1	13331	0.66	75
10008	1	130	1	39	69	45.28	3	2	1	10	2		5	1	1	1	1	2	1	1	2	2	1	2	1	3	3	3	1	13331	0.66	70
10009	1	130	1	58	69	45.28	3	1	1	8	2		9	1	1	1	1	2	1	1	1	2	1	2	1	1	1	3	3	11133	0.73	70
10042	1	130	1	45	54	35.43	3	1	1	5	2		10	2	1	1	1	2	1	1	1	2	2	2	3	1	1	1	3	31113	0.78	50
10043	1	130	1	47	85	55.77	3	3	1	12	2		9	1	2	1	1	2	1	1	1	2	1	2	1	1	3	3	3	11333	0.69	65
10044	1	130	1	41	76	49.87	3	3	1	5	2		6	1	1	1	1	2	1	1	1	2	2	2	1	3	3	1	3	13313	0.71	70
10045	1	130	1	45	79	51.84	3	3	1	10	2		7	1	2	1	1	2	1	1	2	2	1	2	3	3	3	3	3	33333	0.52	65
10046	1	130	1	79	62	40.68	3	1	1	6	2		3	1	1	2	1	2	1	1	1	2	2	2	3	1	1	1	1	31111	0.85	50
10047	1	130	1	39	69	45.28	3	2	1	6	2		5	1	1	1	1	2	1	1	2	2	1	2	1	1	3	3	3	11333	0.69	70
10048	1	130	1	58	69	45.28	3	1	1	6	2		7	1	1	1	1	2	1	1	2	2	2	2	1	3	3	1	1	13311	0.78	75
10050	1	130	1	47	52	34.12	3	2	1	6	2		7	1	1	1	1	2	1	1	2	2	2	2	1	1	3	1	3	11313	0.81	75
10051	1	130	1	65	69	45.28	3	1	1	10	2		6	1	1	1	2	2	1	1	1	2	1	2	3	1	4	3	1	31431	0.58	65
10052	1	130	1	65	3	42.65	3	1	1	8	2		6	1	1	1	2	2	1	1	1	2	2	2	1	3	1	1	3	13113	0.74	80
10053	1	130	1	45	54	35.43	3	1	1	5	2		5	2	2	2	2	2	1	1	2	2	1	2	3	3	3	3	3	33333	0.52	45
10054	1	130	1	47	85	55.77	3	1	1	12	2		2	1	2	1	1	2	1	1	2	2	1	2	3	1	3	3	1	31331	0.69	70
10055	1	130	1	41	76	49.87	3	3	1	5	2		8	1	1	1	1	2	1	1	2	2	2	2	4	3	1	1	1	43111	0.71	65
10056	1	130	1	45	79	51.84	3	3	1	10	2		3	1	2	1	2	2	1	1	2	2	1	2	1	1	1	3	3	11133	0.73	50
10057	1	130	1	43	89	58.4	3	1	1	12	2		8	1	1	1	2	2	1	1	1	2	1	2	1	3	2	3	1	13231	0.66	70
10058	1	130	1	43	89	58.4	3	1	2	12	2		7	1	1	1	2	2	1	1	2	2	2	2	3	3	1	1	1	33111	0.75	60
10059	1	130	1	43	89	58.4	3	1	2	12	2		9	1	1	1	2	2	1	1	2	2	1	2	1	1	3	3	3	11333	0.69	65
10060	1	130	1	49	79	51.84	3	1	2	5	2		6	1	1	1	1	2	1	1	2	2	1	2	1	1	3	3	3	11333	0.69	70
10061	1	130	1	49	79	51.84	3	1	2	13	2		7	1	1	1	1	2	1	1	2	2	1	2	4	3	3	3	3	43333	0.48	65
10062	1	130	1	49	79	51.84	3	1	2	2	2		6	1	1	1	1	2	2	2	2	2	1	2	3	3	1	3	4	33134	0.34	40
10064	1	130	1	59	65	42.65	3	2	2	9	2		7	2	1	1	2	2	1	1	2	2	1	2	3	3	3	3	3	33333	0.52	60
10066	1	130	1	79	62	40.68	3	1	2	6	2		6	1	1	1	1	2	1	1	2	2	1	2	3	3	3	3	3	33333	0.52	40
10067	1	130	1	39	69	45.28	3	2	2	6	2		3	1	1	1	1	2	1	1	2	2	2	2	1	3	3	1	1	13311	0.78	45
10068	1	130	1	35	55	36.09	3	1	2	3	2		6	1	2	1	1	2	1	1	2	2	1	2	1	3	3	3	1	13331	0.66	50
10069	1	130	1	58	69	45.28	3	1	2	6	2		9	1	1	1	1	2	2	2	2	2	1	2	1	3	1	3	1	13131	0.69	70
10070	1	130	1	52	62	40.68	3	1	2	13	2		11	1	1	1	2	2	2	2	2	2	1	2	3	1	3	3	3	31333	0.62	70
10071	1	130	1	48	65	42.65	3	2	2	6	2		8	1	1	1	2	2	1	1	2	2	1	2	1	1	3	3	3	11333	0.69	75
10072	1	130	1	59	55	36.09	3	1	2	8	2		7	1	2	1	2	2	1	1	2	2	2	2	3	1	3	1	1	31311	0.81	50
10075	1	130	1	61	72	47.24	3	1	2	13	2		6	1	1	2	1	2	1	1	2	2	1	2	3	1	3	3	1	31331	0.69	60
10079	1	130	1	51	69	45.28	3	3	2	9	2		8	1	1	2	2	2	1	1	2	2	1	2	3	2	3	3	3	32333	0.53	65
10081	1	130	1	59	9	5.91	3	1	2	12	2		6	1	1	1	1	2	1	1	2	2	1	2	1	1	1	3	3	11133	0.73	80
10082	1	130	1	65	89	58.4	3	1	2	1	2		7	1	1	1	2	2	2	2	2	2	1	2	1	1	1	3	1	11131	0.8	50
10176	2	160	2	64	68	25.2	3	4	1	5	2		3	1	1	2	1	1	2	2	2	1	1	2	2	2	1	1	1	22111	0.68	75
10185	2	160	2	56	75	26.2	3	1	1	5	2		8	1	2	1	2	1	1	1	2	1	1	2	2	1	2	2	3	21223	0.71	65
10198	2	160	2	59	65	24.5	3	1	1	13	2		8	1	1	1	1	1	1	1	1	1	1	2	2	2	2	1	1	22211	0.09	50
10261	2	160	2	67	3	23.5	3	1	1	5	2		5	2	2	1	1	1	2	2	1	1	1	2	2	2	2	2	2	22222	0.77	65
10268	2	160	2	69	58	22.9	3	3	1	6	2		9	2	2	1	1	1	1	1	1	1	1	2	1	2	1	3	2	12132	0.65	65
10284	2	160	2	62	95	23.2	3	2	1	5	2		3	2	1	1	1	1	2	2	2	1	1	2	1	2	2	1	1	12211	0.33	50
10295	2	160	2	54	3	22.9	3	4	1	3	2		5	2	2	2	1	1	1	1	2	1	1	2	2	1	2	2	2	21222	0.33	75
10085	1	130	1	51	79	51.84	3	3	2	3	2		7	1	1	1	1	2	2	2	2	2	2	2	3	3	2	1	1	33211	0.72	70
10086	1	130	1	55	69	45.28	3	1	2	3	2		5	1	1	1	1	2	2	2	1	2	2	2	3	3	1	1	3	33113	0.68	75
10089	1	130	1	35	55	36.09	3	1	2	3	2		13	1	1	1	1	2	2	2	2	2	2	2	3	4	3	1	1	34311	0.62	75
10090	1	130	1	52	62	40.68	3	1	2	13	2		3	2	1	1	2	2	1	1	1	2	1	2	1	1	1	3	1	11131	0.8	65
10091	1	130	1	53	194	127.3	3	4	2	13	2		12	1	2	1	1	2	1	1	2	2	2	2	3	3	4	1	1	33411	0.6	65
10092	1	130	1	48	65	42.65	3	2	2	6	2		5	1	1	1	2	2	1	1	1	2	2	2	3	3	3	1	1	33311	0.71	80
10093	1	130	1	59	55	36.09	3	1	2	8	2		6	1	1	1	2	2	1	1	2	2	1	2	3	3	3	3	1	33331	0.59	70
10096	1	130	1	61	72	47.24	3	1	2	13	2		7	1	1	2	1	2	1	1	2	2	1	2	3	4	3	3	3	34333	0.42	70
10100	1	130	1	51	69	45.28	3	3	2	9	2		6	1	1	2	2	2	1	1	2	2	1	2	1	1	1	3	3	11133	0.73	75
10102	1	135	1	59	9	5.91	3	1	2	12	2		9	1	1	2	1	2	1	1	1	2	1	2	3	3	3	4	1	33341	0.38	50
10103	1	135	1	65	89	58.4	3	1	2	1	2		7	1	1	1	2	2	2	2	2	2	1	2	4	3	4	4	4	43444	0.08	80
10106	1	135	1	51	79	51.84	3	3	2	3	2		9	1	1	1	1	2	2	2	2	2	1	2	1	1	1	3	3	11133	0.73	70
10107	1	136	1	55	69	45.28	3	1	2	3	2		9	1	1	1	1	2	2	2	2	2	1	2	1	3	3	3	3	13333	0.59	80
10110	1	136	1	35	55	36.09	3	1	2	3	2		10	1	1	1	1	2	2	2	2	2	2	2	1	3	1	1	1	13111	0.82	50
10111	1	137	1	52	62	40.68	3	1	2	13	2		7	1	1	1	2	2	1	1	2	2	2	2	1	3	3	1	1	13311	0.78	65
10112	1	139	1	53	194	127.3	3	4	2	13	2		8	1	1	2	1	2	1	1	2	2	1	2	3	1	1	3	3	31133	0.66	55
10113	1	139	1	48	65	42.65	3	2	2	6	2		10	2	1	2	2	2	1	1	1	2	2	2	1	3	3	1	1	13311	0.78	65
10114	1	140	1	59	55	36.09	3	2	2	8	2		6	1	1	1	2	2	2	2	2	2	2	2	1	3	3	1	1	13311	0.78	70
10117	1	140	1	61	72	47.24	3	2	2	13	2		5	2	2	1	1	2	1	1	2	2	1	2	1	1	1	3	3	11133	0.73	60
10121	1	140	1	51	69	45.28	3	3	2	9	2		8	1	2	1	2	2	1	1	1	2	1	2	3	1	3	3	1	31331	0.69	60
10123	1	140	1	59	9	59.06	3	2	2	8	2		7	1	1	1	1	2	1	1	2	2	1	2	1	1	1	3	3	11133	0.73	80
10124	1	140	1	65	89	58.4	3	1	2	1	2		10	1	2	1	2	2	2	2	1	2	1	2	1	3	3	3	1	13331	0.66	65
10127	1	140	1	51	79	51.84	3	3	2	3	2		8	1	2	2	1	2	2	2	2	2	2	2	1	3	3	1	1	13311	0.78	60
10128	1	140	1	55	69	45.28	3	2	2	3	2		9	1	1	1	1	2	1	1	2	2	2	2	2	1	1	1	3	21113	0.79	65
10131	1	140	1	31	79	51.84	3	2	2	5	2		7	1	1	1	1	2	1	1	1	2	1	2	1	1	3	3	3	11333	0.69	60
10136	1	140	1	31	79	51.84	3	2	2	5	2		7	1	1	1	1	2	1	1	2	2	2	2	3	1	1	1	1	31111	0.85	60
10141	1	140	1	31	79	51.84	3	2	2	5	2		5	1	1	1	1	2	1	1	2	2	1	2	1	3	1	4	3	13143	0.41	80
10144	1	140	1	63	57	37.4	3	3	2	6	2		5	1	1	1	2	2	1	1	1	2	1	2	3	1	3	3	1	31331	0.69	50
10145	1	140	1	63	57	37.4	3	3	2	6	3		9	1	2	1	2	2	1	1	2	2	2	2	3	3	3	1	1	33311	0.71	60
10146	1	140	1	63	57	37.4	3	3	2	6	3		6	1	1	1	2	2	2	2	2	2	1	2	3	1	1	4	4	31144	0.28	80
10147	1	140	1	59	89	58.4	3	2	2	5	3		7	1	2	1	1	2	1	1	1	2	1	2	1	1	3	3	3	11333	0.69	65
10148	1	140	1	59	89	58.4	3	2	2	5	3		7	1	1	1	1	2	1	1	2	2	1	2	1	2	1	3	3	12133	0.64	70
10149	1	140	1	59	89	58.4	3	2	2	5	3			1	1	1	1	2	1	1	2	2	1	2	3	1	3	3	3	31333	0.62	50
10152	1	140	1	61	65	42.65	3	2	2	13	3		6	2	2	1	2	2	1	1	1	2	2	2	3	4	1	1	3	34113	0.58	50
10153	1	140	1	49	62	40.68	3	1	2	8	3		6	1	1	1	2	2	1	1	2	2	1	2	3	3	3	3	3	33333	0.52	75
10158	1	140	1	65	72	47.24	3	1	2	13	3		9	1	1	1	2	2	1	1	2	2	2	2	1	1	3	1	3	11313	0.81	75
10160	1	140	1	42	64	41.99	3	2	2	9	3		10	2	1	1	2	2	1	1	1	2	2	2	3	3	1	1	3	33113	0.68	75
10161	1	140	1	46	79	51.84	3	4	2	2	3		9	1	2	1	1	2	1	1	2	2	1	2	3	3	3	3	3	33333	0.52	60
10162	1	140	1	49	75	49.21	3	3	2	10	3		6	1	1	1	1	2	1	1	1	2	1	2	3	1	3	3	1	31331	0.69	70
10164	1	140	1	45	69	45.28	3	1	2	8	3		8	1	1	2	2	2	1	1	2	2	1	2	1	1	3	3	3	11333	0.69	65
10165	1	140	1	48	63	41.34	3	1	2	3	3		5	2	1	2	2	2	1	1	2	2	1	2	3	3	2	3	1	33231	0.59	50
10166	1	140	1	53	104	68.24	3	4	2	13	3		7	1	2	2	1	2	1	1	2	2	2	2	3	3	1	1	1	33111	0.75	60
10168	1	140	1	59	62	40.68	3	2	2	8	3		9	1	1	1	2	2	1	1	2	2	1	2	1	1	3	3	3	11333	0.69	70
10171	1	140	1	58	79	51.84	3	4	2	8	3		6	1	1	1	2	2	1	1	2	2	2	2	1	3	3	1	1	13311	0.78	80
10174	1	140	1	55	89	58.4	3	1	2	12	3		7	1	1	1	1	2	1	1	1	2	1	2	3	3	3	3	3	33333	0.52	70
10175	1	140	1	52	65	42.65	3	1	2	11	3		4	1	2	2	2	2	1	1	2	2	2	2	3	4	1	1	3	34113	0.58	60
10181	1	140	1	65	95	62.34	3	1	2	13	3		4	1	1	1	1	2	1	1	1	2	1	2	3	1	3	3	3	31333	0.62	70
10183	1	145	1	42	64	41.99	3	2	2	9	3		11	1	1	1	2	2	1	1	1	2	1	2	3	1	3	3	1	31331	0.69	60
10184	1	145	1	59	62	40.68	3	2	2	9	3		2	1	1	1	2	2	1	1	2	2	2	2	3	4	1	1	3	34113	0.58	40
10187	1	145	1	58	79	51.84	3	4	2	8	3		5	1	1	2	2	2	1	1	1	2	1	2	3	1	3	3	3	31333	0.62	65
10074	2	150	2	65	69	25.2	3	2	2	12	1		2	1	1	1	1	1	1	1	2	1	1	2	1	1	3	2	2	11322	0.73	40
10214	2	150	2	52	89	31	3	3	1	3	2		9	1	1	1	1	1	1	1	2	1	1	2	1	1	1	2	2	11122	0.73	60
10216	2	150	2	59	65	21.2	3	1	1	9	2		6	1	1	1	1	1	1	1	2	1	1	2	1	2	4	1	3	12413	0.74	65
10219	2	150	2	42	69	29.9	3	1	1	9	2		7	1	1	2	1	1	1	1	1	1	2	2	2	2	2	3	1	22231	0.68	65
10241	2	150	2	72	69	26.2	3	1	1	11	2		5	1	2	1	2	1	1	1	2	1	1	2	2	1	2	3	3	21233	0.64	75
10256	2	150	2	72	69	29.2	3	2	1	11	2		8	1	2	2	1	1	1	1	1	1	1	2	2	2	3	2	2	22322	0.71	80
10260	2	150	2	76	66	31.2	3	1	1	7	2		8	1	1	1	1	1	1	1	1	1	1	2	1	2	2	2	3	12223	0.62	70
10292	2	150	2	49	3	32.3	3	4	1	13	2		2	2	1	1	1	1	1	1	1	1	2	2	2	2	1	2	1	22121	0.66	40
10309	2	150	2	54	3	29.9	3	2	1	3	2		7	2	2	1	1	1	2	2	2	1	1	2	1	2	2	2	1	12221	0.74	60
10319	2	150	2	48	3	20.2	3	3	1	3	2		7	2	2	1	2	1	2	2	2	1	1	2	4	2	4	4	4	42444	0.62	60
10322	2	150	2	51	69	21.5	3	3	1	11	2		9	2	1	1	1	1	2	2	2	1	1	2	1	1	1	2	2	11122	0.59	70
10349	2	150	2	66	73	22.3	3	3	1	7	2		9	2	1	1	1	1	2	2	2	1	1	2	1	2	2	2	2	12222	0.77	45
10101	2	159	2	31	95	23.2	3	4	1	11	2		7	1	1	2	1	1	2	2	2	1	2	2	4	2	2	2	4	42224	0.62	55
10317	2	159	2	48	75	24.2	3	2	1	3	2		5	2	1	1	1	1	1	1	1	1	1	2	4	2	2	2	4	42224	0.62	55
10063	2	160	2	69	68	25.4	3	2	1	3	2		5	1	2	1	1	1	2	2	1	1	1	2	1	2	2	1	1	12211	0.64	70
10077	2	160	2	67	75	28.9	3	3	1	12	2		5	1	1	1	1	1	1	1	1	1	1	2	2	1	2	2	1	21221	0.59	60
10104	2	160	2	48	75	27.5	2	3	1	3	2		9	1	1	1	1	1	1	1	2	1	1	2	2	2	1	2	2	22122	0.63	30
10306	2	160	2	49	3	19.5	3	4	1	2	2		8	2	1	1	1	1	2	2	1	1	2	2	2	1	3	2	3	21323	0.81	70
10320	2	160	2	49	3	32.1	3	4	1	3	2		3	2	1	1	1	1	2	2	1	1	1	2	2	1	1	2	2	21122	0.74	75
10049	2	170	2	53	66	30	3	1	1	6	2		10	1	1	2	1	1	1	1	1	1	1	2	1	2	3	2	1	12321	0.62	50
10157	2	170	2	36	56	29.9	3	2	1	8	2		10	1		1	2	1	1	1	2	1	2	2	1	2	1	2	3	12123	0.78	45
10265	2	170	2	65	3	28.5	3	3	1	5	2		12	2	2	1	1	1	1	1	2	1	1	2	1	2	2	2	3	12223	0.66	50
10270	2	170	2	48	3	25.9	3	3	1	3	2		6	2	1	1	1	1	1	1	2	1	2	2	2	1	2	2	1	21221	0.75	65
10298	2	170	2	38	79	26.2	3	4	1	9	2		8	2	1	1	2	1	2	2	1	1	1	2	1	1	1	2	1	11121	0.59	80
10316	2	170	2	56	88	24.9	3	1	1	13	2		6	2	1	1	1	1	2	2	1	1	1	2	1	2	1	2	2	12122	0.65	50
10338	2	170	2	42	69	25.3	3	1	1	9	2		9	2	1	1	1	1	1	1	2	1	2	2	2	2	1	2	2	22122	0.81	60
10348	2	170	2	67	75	25.6	3	3	1	12	2		7	2	1	1	2	1	2	2	2	1	1	2	1	1	1	2	2	11122	0.68	45
10132	2	175	2	52	79	26.2	3	3	1	5	2		2	1	1	1	1	1	2	2	2	1	1	2	2	3	2	2	2	23222	0.66	50
10084	2	180	2	59	79	26.7	3	3	1	11	2		7	1	1	2	1	1	1	1	2	1	1	2	2	2	2	4	4	22244	0.71	60
10105	2	180	2	59	79	27.2	3	3	1	11	2		9	1	1	1	1	1	1	1	1	1	1	2	4	2	4	4	4	42444	0.7	70
10142	2	180	2	52	79	31	3	3	1	5	2		5	1	1	1	1	1	1	1	2	1	1	2	2	1	3	4	4	21344	0.66	55
10189	2	180	2	55	3	30.5	3	4	1	13	2		10	1	1	1	2	1	1	1	2	1	1	2	1	1	1	2	2	11122	0.63	50
10192	2	180	2	64	68	30.1	3	4	1	5	2		5	1	2	1	1	1	1	1	2	1	1	2	2	1	2	2	4	21224	0.74	75
10204	2	180	2	59	65	31.2	3	2	1	5	2		6	1	2	1	1	1	1	1	2	1	1	2	1	2	1	2	2	12122	0.84	65
10213	2	180	2	59	78	29.8	3	3	1	3	2		12	1	1	1	1	1	1	1	2	1	1	2	4	2	4	4	4	42444	0.68	60
10250	2	180	2	76	54	28.5	3	3	1	13	2		12	1	2	1	1	1	1	1	1	1	1	2	2	1	1	4	4	21144	0.62	50
10297	2	180	2	49	79	27.9	3	3	1	7	2		10	2	1	1	2	1	2	2	1	1	1	2	1	1	3	2	2	11322	0.77	65
10312	2	180	2	38	79	28.5	3	4	1	9	2		6	2	1	1	2	1	1	1	1	1	1	2	2	1	2	2	2	21222	0.58	80
10332	2	180	2	31	95	28.9	3	4	1	11	2		5	2	1	1	1	1	1	1	2	1	1	2	1	1	1	2	1	11121	0.18	60
10347	2	180	2	39	79	24.8	3	4	1	6	2		8	2	1	1	2	1	2	2	2	1	1	2	4	2	4	4	4	42444	0.09	55
10177	2	189	2	59	78	23.2	3	3	1	3	2		3	1	1	1	1	1	2	2	2	1	1	2	2	2	2	1	3	22213	0.26	75
10285	2	189	2	59	3	22.9	3	3	1	8	2		3	2	1	1	2	1	1	1	2	1	1	2	1	4	3	2	1	14321	0.77	55
10078	2	190	2	66	73	24.7	3	3	1	7	2		6	1	1	1	1	1	1	1	2	1	1	2	2	2	2	2	2	22222	0.45	60
10186	2	190	2	59	65	25.2	3	2	1	5	2		7	1	2	1	2	1	1	1	2	1	1	2	2	2	2	2	2	22222	0.68	60
10244	2	190	2	57	68	25.3	3	2	1	9	2		6	1	1	1	2	1	1	1	2	1	1	2	2	1	1	3	1	21131	0.09	80
10294	2	190	2	51	69	26.1	3	3	1	13	2		7	2	1	2	1	1	1	1	2	1	1	2	2	2	2	2	2	22222	0.3	50
10130	2	195	2	31	82	26.2	3	4	1	3	2		7	1	1	2	2	1	2	2	2	1	1	2	2	1	1	1	2	21112	0.73	55
10283	2	200	2	59	3	24.9	3	3	1	5	2		6	2	2	2	2	1	2	2	2	1	1	2	1	2	2	2	1	12221	0.68	50
10154	2	210	2	63	68	25.1	3	1	1	8	2		8	1	2	1	1	1	1	1	2	1	1	2	2	1	1	1	1	21111	0.84	65
10262	2	210	2	76	66	25.3	3	1	1	7	2		8	2	1	1	1	1	1	1	1	1	1	2	2	2	1	1	3	22113	0.09	65
10190	2	150	1	55	89	25.4	3	1	1	12	2		6	1	1	2	1	1	1	1	1	1	2	2	1	1	1	2	3	11123	0.68	45
10191	2	150	1	52	65	25.2	3	1	1	11	2		6	1	1	1	2	1	1	1	1	1	1	2	1	2	1	2	1	12121	0.59	65
10193	2	150	1	69	79	26.1	3	4	1	10	2		8	1	1	1	1	1	1	1	2	1	1	2	2	2	2	1	1	22211	0.59	70
10194	2	150	1	58	75	26.4	3	3	1	8	2		6	2	1	1	2	1	1	1	1	1	1	2	2	2	3	1	2	22312	0.59	75
10199	2	150	1	65	95	26.2	3	1	1	13	2		7	1	1	1	1	1	1	1	1	1	1	2	1	4	1	2	1	14121	0.74	50
10201	2	150	1	42	64	23.2	3	2	1	9	2		5	2	1	1	2	1	1	1	1	1	1	2	2	2	1	2	1	22121	0.59	65
10202	2	150	1	59	62	25.9	3	2	1	8	2		5	1	2	1	2	1	1	1	1	1	2	2	1	4	3	2	1	14321	0.81	55
10205	2	150	1	58	79	22.9	3	4	1	8	2		6	1	2	1	2	1	1	1	2	1	1	2	2	1	1	1	1	21111	0.71	65
10208	2	150	1	55	89	30.5	3	1	1	12	2		7	1	1	1	1	1	1	1	2	1	2	2	1	1	2	2	2	11222	0.88	50
10209	2	150	1	52	65	31.2	3	1	1	11	2		7	1	1	1	2	1	1	1	2	1	2	2	4	2	2	2	4	42224	0.71	70
10211	2	150	1	69	79	29.8	3	4	1	10	2		7	1	1	1	1	1	1	1	2	1	1	2	2	2	1	2	1	22121	0.75	75
10212	2	150	1	58	75	29.7	3	3	1	8	2		10	2	1	1	2	1	1	1	1	1	1	2	1	2	3	1	2	12312	0.74	70
10217	2	150	1	65	95	25.6	3	1	1	13	2		10	1	1	1	1	1	1	1	1	1	2	2	2	2	1	2	3	22123	0.75	50
10218	2	150	1	45	62	25.9	3	1	1	13	2		7	1	1	2	2	1	1	1	1	1	2	2	1	2	1	3	1	12131	0.68	50
10223	2	150	1	62	89	26.7	3	2	1	12	2		9	1	1	2	1	1	1	1	2	1	1	2	1	2	2	2	1	12221	0.62	75
10225	2	150	1	89	79	31.2	3	1	1	12	2		5	1	1	1	2	1	1	1	1	1	1	2	1	1	3	2	2	11322	0.68	65
10228	2	150	1	59	65	28.9	3	2	1	9	2		9	2	1	1	2	1	1	1	2	1	1	2	2	3	2	1	1	23211	0.59	50
10230	2	150	1	65	72	27.2	3	1	1	13	2		3	1	1	1	2	1	1	1	2	1	2	2	1	1	1	2	2	11122	0.88	60
10232	2	150	1	52	47	26.9	3	3	1	5	2		6	1	1	1	2	1	1	1	1	1	1	2	1	2	2	2	1	12221	0.74	45
10233	2	150	1	45	62	27.8	3	1	1	13	2		7	1	1	2	2	1	1	1	1	2	1	2	2	1	2	1	1	21211	0.33	50
10238	2	150	1	62	89	28.9	3	2	1	12	2		8	1	1	1	1	1	1	1	1	2	1	2	2	1	1	1	2	21112	0.68	60
10240	2	150	1	89	79	29.5	4	1	1	13	2		6	1	1	2	2	1	1	1	1	2	2	2	2	1	2	2	2	21222	0.74	50
10243	2	150	1	59	65	29.9	3	2	1	9	2		10	2	1	1	2	1	1	1	2	2	1	2	1	1	2	1	1	11211	0.61	70
10245	2	150	1	65	72	28.7	3	1	1	13	2		9	1	1	1	2	1	1	1	2	2	1	2	2	2	1	2	2	22122	0.71	50
10247	2	150	1	52	47	27.9	3	3	1	5	2		7	1	1	1	2	1	1	1	2	2	1	2	1	1	1	2	1	11121	0.71	70
10248	2	150	1	45	62	27.5	3	1	1	13	2		5	1	1	2	2	1	1	1	2	2	1	2	1	1	2	4	2	11242	0.73	65
10253	2	150	1	62	89	27.9	3	2	1	12	2		5	1	1	1	1	1	1	1	2	2	2	2	2	2	2	1	1	22211	0.73	75
10255	2	150	1	89	79	27.6	3	1	1	8	2			1	1	2	2	1	1	1	1	2	1	2	1	3	2	2	2	13222	0.77	65
10257	2	150	1	46	79	28.9	3	4	1	2	2		8	1	1	1	1	1	1	1	2	2	1	2	2	2	2	2	2	22222	0.71	75
10258	2	150	1	46	79	30.1	3	4	1	2	2		5	1	1	1	1	1	1	1	1	2	2	2	2	2	1	1	2	22112	0.84	75
10259	2	159	1	52	47	32.1	3	3	1	5	2		4	1	2	1	2	1	1	1	2	2	2	2	1	1	2	2	2	11222	0.81	75
10266	2	160	1	65	55	31.5	3	1	1	10	2		8	2	1	1	2	1	1	1	2	2	1	2	1	2	2	1	2	12212	0.68	75
10267	2	160	1	75	3	30.5	3	3	1	12	2		7	1	1	1	1	1	1	1	2	2	2	2	2	1	4	2	1	21421	0.91	75
10269	2	160	1	58	75	32.5	3	3	1	8	2		7	2	1	1	1	1	1	1	2	2	1	2	1	1	2	2	2	11222	0.62	60
10271	2	160	1	39	89	31.5	3	3	1	13	2		7	2	2	2	2	1	1	1	2	2	1	2	4	2	1	3	1	42131	0.84	65
10273	2	160	1	52	89	33.5	3	2	2	12	3		10	1	1	1	1	1	1	1	2	2	1	2	1	2	3	2	1	12321	0.5	70
10274	2	160	1	67	48	29.9	1	2	2	12	3		6	1	1	1	1	1	1	1	1	2	2	2	2	2	1	1	1	22111	0.75	70
10275	2	160	1	33	46	30.1	3	3	2	7	3		6	1	1	1	1	1	1	1	2	2	1	2	1	1	2	2	2	11222	0.63	75
10276	2	160	1	69	79	32.5	3	4	2	10	3		3	1	1	1	1	1	2	2	1	2	1	2	1	1	2	2	2	11222	0.59	80
10279	2	160	1	54	3	29.9	3	1	2	12	3		7	2	1	1	1	1	2	2	2	2	2	2	1	2	2	1	1	12211	0.72	75
10286	2	160	1	52	56	27.3	3	2	2	6	3		11	1	1	1	1	1	2	2	2	2	1	2	2	3	2	2	2	23222	0.74	75
10287	2	160	1	52	56	28.3	3	2	2	6	3		9	1	1	1	1	1	1	1	1	2	2	2	1	3	2	2	2	13222	0.75	75
10288	2	160	1	52	56	25.7	3	2	2	6	3		7	1	2	1	1	1	1	1	2	2	1	2	2	1	2	1	1	21211	0.62	70
10289	2	160	1	59	55	29.9	3	3	2	11	3		6	2	2	1	1	1	1	1	2	2	1	2	2	2	2	2	2	22222	0.74	50
10290	2	160	1	59	55	28.7	3	3	2	11	3		4	2	2	1	1	1	1	1	1	2	1	2	1	2	1	2	2	12122	0.6	65
10291	2	160	1	59	55	26.5	3	3	2	11	3		7	2	2	1	1	1	1	1	2	2	1	2	2	1	2	2	1	21221	0.7	70
10293	2	160	1	42	69	26.5	4	4	2	12	3		8	2	1	1	1	1	1	1	2	2	2	2	2	1	2	2	1	21221	0.78	75
10296	2	170	1	85	3	27.5	3	1	2	7	3		6	1	1	1	2	1	1	1	2	2	1	2	1	2	2	2	2	12222	0.74	70
10299	2	170	1	52	89	22.9	3	2	2	12	3		5	1	1	1	1	1	1	1	1	2	1	2	1	2	1	2	1	12121	0.74	55
10300	2	170	1	77	3	27.8	3	3	2	12	3		5	1	2	1	1	1	1	1	2	2	2	2	2	1	2	1	4	21214	0.81	30
10301	2	170	1	56	46	26.5	3	3	2	7	3		6	1	2	2	1	1	1	1	1	2	1	2	1	1	4	1	1	11411	0.58	45
10304	2	170	1	54	3	25.2	3	1	2	12	3		5	1	1	1	2	1	1	1	1	2	1	2	2	2	1	4	4	22144	0.63	78
10307	2	170	1	42	69	28.9	4	4	2	1	3		5	2	1	1	1	1	1	1	2	2	2	2	1	1	4	3	1	11431	0.84	35
10310	2	175	1	59	3	29.9	3	4	2	6	3		7	1	1	1	2	1	1	1	1	2	1	2	1	2	4	1	1	12411	0.59	50
10313	2	175	1	52	89	27.8	3	2	2	12	3		6	1	1	1	1	1	1	1	2	2	1	2	2	1	4	1	1	21411	0.68	60
10328	2	190	1	67	48	29.9	1	2	2	9	3		6	1	1	1	1	1	1	1	2	2	2	2	2	2	2	1	1	22211	0.69	65
10329	2	190	1	51	69	27.8	3	3	2	9	3		9	2	1	1	1	1	1	1	2	2	2	2	1	1	2	4	2	11242	0.72	75
10330	2	195	1	33	46	28.9	3	3	2	7	3		8	2	1	2	1	1	1	1	1	2	1	2	2	2	1	1	2	22112	0.77	70
10335	2	195	1	65	69	29.9	3	1	2	10	3		5	1	1	1	2	1	1	1	2	2	1	2	4	2	2	2	4	42224	0.8	50
10336	2	200	1	65	3	31.2	3	1	2	8	3		10	1	1	1	2	1	1	1	2	2	1	2	2	2	2	4	1	22241	0.41	80
10340	2	200	1	45	54	30.2	3	1	2	5	3		8	1	1	1	2	1	1	1	1	2	1	2	1	1	1	2	3	11123	0.09	70
10341	2	200	1	58	79	30.1	3	4	2	8	3		9	1	1	1	2	1	1	1	2	2	2	2	2	1	2	2	1	21221	0.69	65
10342	2	200	1	61	72	29.9	3	1	2	13	3		7	2	1	1	2	1	1	1	1	2	1	2	1	3	1	2	2	13122	0.68	50
10345	2	200	1	55	89	28.8	3	1	2	12	3		7	1	1	1	1	1	1	1	2	2	1	2	4	2	4	4	4	42444	0.38	40
10346	2	210	1	63	57	29	3	3	2	6	3		9	1	1	1	1		1	1	1	2	2	2	2	4	1	2	2	24122	0.69	70
10038	1	100	2	48	65	40.62	3	4	1	13	1		6	1	1	1	1	1	1	1	1	1	1	1	3	1	1	4	4	31144	0.28	40
10150	1	100	2	63	68	41.19	3	1	1	8	1		8	1	1	1	1	1	1	1	2	1	2	1	3	2	1	1	3	32113	0.69	50
10254	1	100	2	37	68	41.83	2	2	1	3	1		9	1	1	1	1	1	2	1	2	1	1	1	3	1	1	4	4	31144	0.28	65
10073	1	110	2	69	58	35.13	3	3	1	13	1		12	1	1	1	1	1	1	1	1	1	1	1	3	1	3	3	3	31333	0.62	50
10080	1	110	2	48	65	38.77	3	4	1	13	1		8	1	1	1	1	1	1	1	1	1	1	1	1	1	3	3	3	11333	0.69	65
10314	2	180	1	55	3	28.9	3	3	2	12	3		6	1	1	1	1	1	1	1	1	2	1	2	2	1	1	2	1	21121	0.74	55
10315	2	180	1	74	46	26.9	3	3	2	7	3		9	1	1	2	1	1	1	1	2	2	1	2	1	1	2	2	1	11221	0.74	60
10318	2	180	1	54	3	27.8	3	1	2	2	3		6	2	1	1	2	1	1	1	2	2	1	2	2	2	2	4	1	22241	0.65	70
10321	2	180	1	42	69	30.4	4	4	2	1	3		8	2	1	1	1	1	1	1	1	2	1	2	4	2	4	4	4	42444	0.74	70
10324	2	180	1	60	3	31.2	3	2	2	13	3		7	1	1	1	2	1	1	1	2	2	2	2	1	2	4	1	1	12411	0.55	50
10325	2	180	1	49	79	32.3	3	1	2	11	3		6	2	1	1	2	1	1	1	2	2	2	2	2	1	2	2	2	21222	0.78	60
10326	2	180	1	47	85	32	3	3	2	12	3		6	2	1	1	2	1	1	1	1	2	1	2	2	2	1	4	2	22142	0.21	45
10327	2	189	1	52	65	31.5	3	1	2	11	3		7	2	1	1	2	1	1	1	2	2	1	2	1	4	2	1	1	14211	0.65	65
10249	1	110	2	63	68	44.62	3	1	1	8	1		7	1	1	1	1	1	1	1	2	1	1	1	1	3	1	4	3	13143	0.41	70
10343	1	110	2	37	68	44.62	3	2	1	3	1		7	1	1	1	1	1	2	1	1	1	1	1	4	3	3	3	4	43334	0.28	55
10001	1	120	2	69	58	38.06	3	3	1	3	1		7	1	1	1	1	1	1	1	2	1	1	1	3	3	1	3	1	33131	0.62	50
10013	1	120	2	53	66	43.31	3	1	1	6	1		9	1	1	2	1	1	1	1	1	1	1	1	3	1	3	3	1	31331	0.69	50
10076	1	120	2	57	68	44.62	3	2	1	9	1		7	1	1	1	1	1	1	1	1	1	1	1	1	3	1	3	2	13132	0.64	75
10115	1	120	2	64	69	45.28	3	2	1	13	1		8	1	2	2	1	1	1	1	1	1	1	1	1	3	3	3	3	13333	0.59	50
10116	1	120	2	48	113	74.15	3	3	1	6	1		7	1	1	2	1	1	1	1	2	1	1	1	1	3	3	3	2	13332	0.6	60
10118	1	120	2	31	95	62.34	3	4	1	11	1		9	1	1	1	1	1	1	1	1	1	1	1	1	3	3	3	1	13331	0.66	70
10143	1	120	2	59	65	42.65	3	1	1	3	1		5	1	2	1	1	1	2	2	2	1	1	1	1	1	1	3	1	11131	0.8	50
10224	1	120	2	69	68	44.62	3	2	1	3	1		7	1	1	1	1	1	1	1	1	1	1	1	1	3	3	3	2	13332	0.6	70
10226	1	120	2	64	69	45.28	3	1	1	13	2		7	1	1	1	1	1	1	1	1	1	1	1	3	3	3	3	1	33331	0.59	75
10231	1	120	2	65	69	45.28	3	1	1	12	2		7	1	1	1	1	1	1	1	1	1	1	1	3	1	1	3	3	31133	0.66	70
10237	1	120	2	48	113	74.15	3	3	1	13	2		7	1	1	2	1	1	1	1	1	1	2	1	3	1	3	1	4	31314	0.53	75
10251	1	120	2	67	75	49.21	3	3	1	12	2		8	1	1	1	1	1	2	2	2	1	1	1	3	1	2	3	1	31231	0.7	65
10334	1	120	2	66	73	47.9	3	3	1	7	2		8	1	1	1	1	1	2	2	2	1	1	1	1	1	1	3	3	11133	0.73	50
